# Supplementary material for: SARS-CoV-2 air and surface contamination in residential settings
Source: Sci Rep. 2022 Oct 27;12:18058. doi: 10.1038/s41598-022-22679-y (PMC9610309; doi:10.1038/s41598-022-22679-y)
Supplement: Supplementary file 1 — Supplementary Information. [file 41598_2022_22679_MOESM1_ESM.xlsx]

## Sheet: Supplementary Table 1
Supplementary Table 1 - Houses
Location	Collection date	Place	Sample	Method	Duration (min)	Air volume (L)	Medium	E (CT)
House A	2020-11-05	Room + wc	Air	TSP	15	75	ITM	NEG
	2020-11-05	Room	Air	Impactor A	30	270	ITM	NEG
	2020-11-05	Room	Air	Impactor B	30	270	ITM	NEG
	2020-11-05	Room	Air	Impactor C	30	270	ITM	NEG
	2020-11-05	Room	Air	Impactor D	30	270	ITM	NEG
	2020-11-05	Laptop	Surface	Cotton			ITM	23.12
	2020-11-05	toilet flusher	Surface	Cotton			ITM	33.38
	2020-11-05	wc door handle	Surface	Gauze			ITM	32.29
	2020-11-05	Tv remote	Surface	Gauze			ITM	35.01
	2020-11-05	Laptop	Surface	PTFE filter			ITM	NEG
	2020-11-09	Room	Air	Impactor A	30	270	ITM	NEG
	2020-11-09	Room	Air	Impactor B-C-D	30	270	ITM	NEG
	2020-11-11	Lliving room	Air	TSP	120	600	ITM	NEG
	2020-11-11	Bedroom	Deposition	Deposition	3180		ITM	33.89
	2020-11-11	Living room	Deposition	Deposition	3180		ITM	34.66
House B	2020-11-10	Lliving room	Air	Impactor A	1320	11880	ITM	neg
	2020-11-10	Lliving room	Air	Impactor B-C-D	1320	11880	ITM	34.81
	2020-11-12	wc	Air	TSP	15	75	ITM	neg
	2020-11-12	Lliving room	Air	TSP	15	75	ITM	NEG
	2020-11-12	laptop	Surface	Swab			ITM	27.19
	2020-11-12	wc switch	Surface	Swab			ITM	30.48
	2020-11-12	kitchen door handle	Surface	Swab			ITM	28.22
	2020-11-12	toilet flusher	Surface	Swab			ITM	32.76
	2020-11-13	Bedroom	Deposition	Deposition	4020		ITM	35.28
	2020-11-13	Living room	Deposition	Deposition	4020		ITM	NEG
	2020-11-16	lliving room	Air	Impactor A	1320	11880	ITM	NEG
	2020-11-16	lliving room	Air	Impactor B-C-D	1320	11880	ITM	NEG
House C	2020-12-16	Corridor	Air	TSP	720	1440	ITM	NEG
	2020-12-16	Corridor	Air	Impactor A	720	6480	ITM	NEG
	2020-12-16	Corridor	Air	Impactor B-C-D	720	6480	ITM	NEG
	2020-12-16	wc	Deposition	Deposition	1860		ITM	NEG
	2020-12-16	Bedroom	Deposition	Deposition	1860		ITM	NEG
	2020-12-16	Living room	Deposition	Deposition	1860		ITM	NEG
	2020-12-16	Corridor	Deposition	Deposition	1860		ITM	NEG
	2020-12-16	WC door handle	Surface	Swab			ITM	NEG
	2020-12-16	Laptop	Surface	Swab			ITM	NEG
	2020-12-16	Bedside Table	Surface	Swab			ITM	NEG
	2020-12-16	Mobile Phone	Surface	Swab			ITM	NEG
	2020-12-17	Room	Air	TSP	90	450	ITM	NEG
House D	2021-01-20	Bedroom	Air	Impactor A	840	7560	VTM	NEG
	2021-01-20	Bedroom	Air	Impactor B-C-D	840	7560	VTM	NEG
	2021-01-20	Bedroom	Air	TSP	840	1680	VTM	NEG
	2021-01-20	Bedroom	Deposition	Deposition	2880		ITM	NEG
	2021-01-20	Corridor	Deposition	Deposition	2880		ITM	NEG
	2021-01-20	Bedside Table	Surface	Swab			ITM	NEG
	2021-01-20	Bedroom door handle	Surface	Swab			ITM	NEG
	2021-01-20	bedroom switch	Surface	Swab			ITM	NEG
	2021-01-20	Tv remote	Surface	Swab			ITM	NEG

## Sheet: Supplementary Table 2
Supplementary Table 2 - Nursing Home
Location	Collection date	Place	Sample	Method	Duration (min)	Air volume (L)	Medium	E (CT)
Room AA	2021-02-16	Tv remote	Surface	swab			ITM	36.98
	2021-02-16	bedside table	Surface	swab			ITM	neg
	2021-02-16	Bedroom	Air	Impactor - A	1140	10260	VTM	neg
	2021-02-16	Bedroom	Air	Impactor - B+C+D	1140	10260	VTM	neg
	2021-02-17	Bedroom	Air	TSP	255	1275	VTM	neg
	2021-02-18	Tv table	Deposition	Deposition	1110		VTM	neg
	2021-02-18	Bedroom	Deposition	Deposition	1110		ITM	neg
	2021-02-26	Tv table	Surface	swab			ITM	neg
	2021-02-26	Tv table	Deposition	Deposition	780		VTM	neg
Room BB	2021-02-16	Bedroom	Air	TSP	60	300	VTM	neg
	2021-02-16	bedside fridge	Surface	swab			ITM	30.87
	2021-02-16	bed footboard	Surface	swab			ITM	35.98
	2021-02-16	Bookcase	Deposition	Deposition	1110		VTM	neg
	2021-02-18	tv table	Deposition	Deposition	1110		VTM	neg
Room CC	2021-02-16	Bedroom	Air	TSP	1080	5400	VTM	neg
	2021-02-17	Bedroom	Air	TSP	255	1275	VTM	neg
	2021-02-18	Bedside table	Deposition	Deposition	1110		VTM	neg
Room DD	2021-02-18	Tv table	Deposition	Deposition	1110		VTM	neg
	2021-02-18	Tv table	Deposition	Deposition	1110		ITM	neg
	2021-02-26	Bedside Table	Surface	swab			ITM	neg
	2021-02-26	Bed Footboard	Surface	swab			ITM	34.85
	2021-02-26	Bedroom	Air	TSP	50	450	VTM	neg
	2021-02-26	Bedroom	Air	Impactor - A	960	8640	VTM	neg
	2021-02-26	Bedroom	Air	Impactor - B+C+D	960	8640	VTM	neg
	2021-02-26	Bedroom	Air	TSP	960	4800	VTM	neg
	2021-02-26	Bedroom	Deposition	Deposition	780		ITM	neg
	2021-02-26	Bedroom	Deposition	Deposition	780		VTM	neg
	2021-02-26	Bedroom	Deposition	Deposition	2460		VTM	neg
	2021-02-27	Bedroom	Air	TSP	720	6480	VTM	neg
	2021-02-28	Bedroom	Air	TSP	20	100	ITM	36.19
	2021-02-28	Bedroom	Air	TSP	660	3300	VTM	neg
	2021-03-01	Bedroom	Air	TSP	30	150	VTM	neg
	2021-03-01	Bedroom	Air	TSP	630	3150	VTM	neg
	2021-03-01	Bedroom	Air	TSP	15	135	VTM	neg
